# Supplementary material for: Cox process representation and inference for stochastic reaction–diffusion processes
Source: Nat Commun. 2016 May 25;7:11729. doi: 10.1038/ncomms11729 (PMC4894951; doi:10.1038/ncomms11729)
Supplement: Supplementary Dataset 1 — Matlab code performing parameter inference for one simulated data set for the gene expression system. [file ncomms11729-s2.txt]

% Parameter inference for the gene expression system WITHOUT the 
% autocatalytic reaction 
%
% Reactions:
% 0 -> M (mRNA) : in nucleus with rate m1
% M -> M+P (protein) : in cytoplasm with rate p1
% M -> 0 : mRNA degradation in whole cell with rate m2
% PM -> 0 : protein degradation in whole cell with rate p2
% other parameters:
% r: radius of cell
% dm and dp: diffusion rates of mRNA and protein, respectively
% initial condition: no mRNA or protein molecules in the system

%%%%%%%%%%%%%%%%%%%%%%%%%%%%%%%%%%%%%%%%%%%%%%%%%%%%%%%%%%%%%%%%%%%%%%%%
% Executing the function "[logLH,pars]=inference_gene_system()" performs parameter inference 
% for one simualted data set. The latter is obtained by use of the function
% "brownian_simulator_gene_system()". The optimised value of the
% loglikelihood and the optimised parameters are returned.

function [logLH,pars]=inference_gene_system()

rng('shuffle')

%define system parameters:
r=0.3;
dm=0.1;
dp=0.1;
m1=20;
m2=0.5;
p1=20;
p2=0.2;

%define method parameters: 
dt=1e-3; %time discretisation for Brownian dynamics simulator of data 
drt=0.5; %time interval between measurement points 
points=30; %number of measurement points
n=20; %number of basis functions


%simulate data:
tic
[mdata,pdata]=brownian_simulator_gene_system(r,dm,dp,m1,m2,p1,p2,dt,drt,points); 
toc

%initial conditions:
iniPars=[(1.5*rand+1/2)*r (1.5*rand+1/2)*dm (1.5*rand+1/2)*dp (1.5*rand+1/2)*m1 (1.5*rand+1/2)*m2 (1.5*rand+1/2)*p1 (1.5*rand+1/2)*p2]; %define initial values for parameters for likelihood optimiser

%infer two parameters r and dm:
%[pars,negLogLH] = fminsearch(@(x)-logLikelihood(pdata,x(1),n,x(2),dp,m1,m2,p1,p2,drt),iniPars(1:2),optimset('MaxFunEvals', 7*1000,'MaxIter',7*2000)); %optimise loglikelihood w.r.t parameters r and dm

%infer all seven parameters:
tic
[pars,negLogLH]=fminsearch(@(x)-logLikelihood(pdata,x(1),n,x(2),x(3),x(4),x(5),x(6),x(7),drt),iniPars,optimset('MaxFunEvals',7*1000,'MaxIter',7*2000)); %optimise loglikelihood w.r.t to all seven parameters
toc

logLH=-negLogLH;


%%%%%%%%%%%%%%%%%%%%%%%%%%%%%%%%%%%%%%%%%%%%%%%%%%%%%%%%%%%%%%%%%%%%%%%%%
% Brownian dynamics simulator
% simulate a single trajectory of gene expression system via Brownian
% dynamics and return positions of mRNA and protein at discrete time points
% dt: time discretisation for Brownian simulation
% drt: interval of measurement time points
% steps: number of measuremnt time points

function [mres,pres]=brownian_simulator_gene_system(r,dm,dp,m1,m2,p1,p2,dt,drt,steps)
ftot=m1; %Propensity of transcription plus mRNA degradation. Equal to m1 initially since initially no mRNA molecules in the system.
mpos=[]; %initial positions of mRNA molecules
ppos=[]; %initial positions of protein molecules
tnr=exprnd(1/ftot); %Determine time of next 0->mRNA or mRNA ->0 reaction.
%loop over time point steps for output:
for j=1:steps 
    i=1;
    while i*dt<=drt %one time step
        [mpos,ppos]=InfStepBicoid1D(mpos,ppos,r,dm,dp,p1,p2,dt); %performs diffusion of both mRNA and protein molecules, as well as protein production and decay.
        i=i+1;
        
        if i*dt+(j-1)*drt>tnr %decide if current time is larger than tnr
            ftot=m1+length(mpos)*m2; 
            if rand < m1/ftot %mRNA production taking place
                mpos = [mpos r*rand]; %create mRNA molecule at random position
                ftot=m1+length(mpos)*m2;
                tnr=tnr+exprnd(1/ftot);
            else %mRNA decay taking place
                mpos(randi(length(mpos)))=[]; %remove one random mRNA molecule
                ftot=m1+length(mpos)*m2;
                tnr=tnr+exprnd(1/ftot);
            end
        end  
        
    end
    
    mres{j}=mpos;
    pres{j}=ppos;
end

function [mposU,pposU]=InfStepBicoid1D(mpos,ppos,r,dm,dp,p1,p2,dt)
%perform diffusion of all existing mRNA and protein molecules 
%perform reactions M -> M + P (in cytosol) and P ->0
mposU=mpos;
pposU=ppos;
if ~isempty(mposU) %diffusion of mRNA
	mposU=mposU+random('Normal',0,sqrt(2*dm*dt),[1,length(mposU)]);
end
if ~isempty(pposU) %diffusion of protein
	pposU=pposU+random('Normal',0,sqrt(2*dp*dt),[1,length(pposU)]);
end
if rand < length(pposU)*p2*dt %determine if degradation P -> 0 takes place
    pposU(randi(length(pposU))) = []; %remove random protein molecule
end
mCyto=mpos(mpos>r); %select mRNA molecules in cytosol
if rand < length(mCyto)*p1*dt %determine if translation M -> M + P takes place
    pposU = [ppos mCyto(randi(length(mCyto)))]; %add protein molecule at some position as a randomly chosen mRNA molecule in cytosol.
end
for i=1:length(mposU) %reflect positions of mRNA molecules
    mposU(i)=mReflect(mposU(i));
end
for i=1:length(pposU) %reflect positions of protein molecules
    pposU(i)=mReflect(pposU(i));
end

function ref=mReflect(x) %reflect particles back into [0,1] interval
if x<0
    ref=-mod(x,-1);
elseif x>1
    ref=1-mod(x,1);
else 
    ref=x;
end


%%%%%%%%%%%%%%%%%%%%%%%%%%%%%%%%%%%%%%%%%%%%%%%%%%%%%%%%%%%%%%%%%%%%%%%%%
% Compute loglikelihood

function lh=logLikelihood(data,r,n,dm,dp,m1,m2,p1,p2,drt)
%drt: time interval between measurement points
if r>0
    steps=length(data); %number of measurements
    ini=zeros(1,2*n); %initial condition (no mRNA or protein molecules in system initially)
    sol=solvePDE(r,n,dm,dp,m1,m2,p1,p2,ini,steps*drt); %integrate ODEs for intensity
    x=linspace(drt,steps*drt,steps); %measurement time points
    evs=deval(sol,x); %evaluate solution on measurement points grid

    resp=evs(n+1:end,:); % select result for protein because only protein is measured

    lh=arrayfun(@(i) logMeasLH(data{i},resp(:,i)'), 1:length(data)); %compute loglikelihood for all measurement points
                                                       
    lh=sum(lh); %sum up single terms
                                                       
else %output a small number if optimiser runs into negative values for cell radius r
    lh=-1e10;
end

function val=logMeasLH(points,ks)
if isempty(points)
    val = 1;
else
    arr=arrayfun(@(pp) log(evaluateProj(pp,length(ks),ks)), points);
    val=sum(arr)-sum(ks)/length(ks);
end

function r=evaluateProj(x,n,ks)
hist=histc(x, 0:1/n:1);
hist(end)=[];
r=ks*hist';


%%%%%%%%%%%%%%%%%%%%%%%%%%%%%%%%%%%%%%%%%%%%%%%%%%%%%%%%%%%%%%%%%%%%%%%%%
%Solve PDE for intensity by basis projection
function sol=solvePDE(r,n,dm,dp,m1,m2,p1,p2,ini,tf)
lapM=laplaceMat(n); %Laplace operator under basis projection
inputVec=constInputVec(r,n)'; %mRNA creation function vector under basis projection
inputMat=constInputMat(r,n); %mRNA creation function matrix under basis projection
sol = ode45(@(t,k)ode(r,n,dm,dp,m1,m2,p1,p2,k,lapM,inputVec,inputMat),[0 tf],ini); %solve ODE

function dk = ode(r,n,dm,dp,m1,m2,p1,p2,k,lapM,inputVec,inputMat)
km=k(1:n); %coefficient vector of mRNA basis 
kp=k(n+1:2*n); %coefficient vector of protein basis 
dkm = dm.*lapM*km - m2.*km + n*m1/r.*inputVec; %ODE for mRNA basis coefficients
dkp = dp.*lapM*kp - p2.*kp + n*p1.*inputMat*km; %ODE for protein basis coefficients
dk=[dkm' dkp']';

function ll=laplaceMat(n)
ll=n^2.*(diag(-1.*[1 2.*ones(1,n-2) 1])+diag(ones(n-1,1),1)+diag(ones(n-1,1),-1));

function rr=constInputVec(b,n)
one=floor(n*b);
overlap=mod(b,1/n);
zero=n-one-1;
rr=1/n.*[ones(1,one) n*overlap zeros(1,zero)];

function ll=constInputMat(r,n)
ll = diag(1/n*ones(1,n)-constInputVec(r,n));
