# Supplementary material for: Cox process representation and inference for stochastic reaction–diffusion processes
Source: Nat Commun. 2016 May 25;7:11729. doi: 10.1038/ncomms11729 (PMC4894951; doi:10.1038/ncomms11729)
Supplement: Supplementary Dataset 2 — Matlab code performing parameter inference for one simulated data set for the gene expression system with additional autocatalytic reaction. [file ncomms11729-s3.txt]

% Parameter inference for the gene expression system INCLUDING the 
% autocatalytic reaction 
%
% Reactions:
% 0 -> M (mRNA) : in nucleus with rate m1
% M -> M+P (protein) : in cytoplasm with rate p1
% M -> 0 : mRNA degradation in whole cell with rate m2
% PM -> 0 : protein degradation in whole cell with rate p2
% P -> P + P : autocatalytic protein production with rate p3
% other parameters:
% r: radius of cell
% dm and dp: diffusion rates of mRNA and protein, respectively
% initial condition: no mRNA or protein molecules in the system

%%%%%%%%%%%%%%%%%%%%%%%%%%%%%%%%%%%%%%%%%%%%%%%%%%%%%%%%%%%%%%%%%%%%%%%%
% Executing the function "[logLH,pars]=inference_gene_with_autocatalysis()" performs parameter inference 
% for one simualted data set. The latter is obtained by use of the function
% "brownian_simulator_gene_system()". The optimised value of the
% loglikelihood and the optimised parameters are returned.

function [logLH,pars]=inference_gene_with_autocatalysis()

rng('shuffle')

%define system parameters:
r=0.3;
dm=0.1;
dp=0.1;
m1=20;
m2=0.5;
p1=20;
p2=0.2;
p3=0.01;

%define method parameters: 
dt=1e-3; %time discretisation for Brownian dynamics simulator of data 
drt=0.5; %time interval between measurement points 
points=30; %number of measurement points
n=20; %number of basis functions

s2=10; %to regularize diffusion matrix

%simulate data:
tic
[mdata,pdata]=brownian_simulator_gene_with_autocatalysis(r,dm,dp,m1,m2,p1,p2,p3,dt,drt,points);
toc

%initial conditions:
iniopt=[];
iniopt(1)=(1.5*rand+1/2)*r;
iniopt(2)=(1.5*rand+1/2)*dm;
iniopt(3)=(1.5*rand+1/2)*dp;
iniopt(4)=(1.5*rand+1/2)*m1;
iniopt(5)=(1.5*rand+1/2)*m2;
iniopt(6)=(1.5*rand+1/2)*p1;
iniopt(7)=(1.5*rand+1/2)*p2;

%infer only r:
tic
[pars,negLogLH]=fminsearch(@(x)-logLikelihood(pdata,x(1),n,dm,dp,m1,m2,p1,p2,p3,s2,drt),iniopt(1),optimset('MaxFunEvals', 7*2000,'MaxIter',7*2000));
toc
    
%infer all 7 parameters:
%[pars,negLogLH]=fminsearch(@(x)-computeLHmTR(pdata,x(1),n,x(2),x(3),x(4),x(5),x(6),x(7),p3,s2,drt),iniopt,optimset('MaxFunEvals', 7*2000,'MaxIter',7*2000));
    
logLH=-negLogLH;


%%%%%%%%%%%%%%%%%%%%%%%%%%%%%%%%%%%%%%%%%%%%%%%%%%%%%%%%%%%%%%%%%%%%%%%%%
% Brownian dynamics simulator
% simulate a single trajectory of gene expression system via Brownian
% dynamics and return positions of mRNA and protein at discrete time points
% dt: time discretisation for Brownian simulation
% drt: interval of measurement time points
% steps: number of measuremnt time points
  

%%%%%%%%%%%%%%%%%%%%%%%%%%%%%%%%%%%%%%%%%%%%%%%%%%%%%%%%%%%%%%%%%%%%%%%%%
% Brownian dynamics simulator
% simulate a single trajectory of gene expression system via Brownian
% dynamics and return positions of mRNA and protein at discrete time points
% dt: time discretisation for Brownian simulation
% drt: interval of measurement time points
% steps: number of measuremnt time points

function [mres,pres]=brownian_simulator_gene_with_autocatalysis(r,dm,dp,m1,m2,p1,p2,p3,dt,drt,steps)
ftot=m1; %Propensity of transcription plus mRNA degradation. Equal to m1 initially since initially no mRNA molecules in the system.
mpos=[]; %initial positions of mRNA molecules
ppos=[]; %initial positions of protein molecules
tnr=exprnd(1/ftot); %Determine time of next 0->mRNA or mRNA ->0 reaction.
%loop over time point steps for output:
for j=1:steps 
    i=1;
    while i*dt<=drt %one time step
        [mpos,ppos]=InfStepBicoid1D(mpos,ppos,r,dm,dp,p1,p2,p3,dt); %performs diffusion of both mRNA and protein molecules, as well as protein production and decay.
        i=i+1;
        
        if i*dt+(j-1)*drt>tnr %decide if current time is larger than tnr
            ftot=m1+length(mpos)*m2; 
            if rand < m1/ftot %mRNA production taking place
                mpos = [mpos r*rand]; %create mRNA molecule at random position
                ftot=m1+length(mpos)*m2;
                tnr=tnr+exprnd(1/ftot);
            else %mRNA decay taking place
                mpos(randi(length(mpos)))=[]; %remove one random mRNA molecule
                ftot=m1+length(mpos)*m2;
                tnr=tnr+exprnd(1/ftot);
            end
        end  
        
    end
    
    mres{j}=mpos;
    pres{j}=ppos;
end

function [mposU,pposU]=InfStepBicoid1D(mpos,ppos,r,dm,dp,p1,p2,p3,dt)
%perform diffusion of all existing mRNA and protein molecules 
%perform reactions M -> M + P (in cytosol) and P ->0
mposU=mpos;
pposU=ppos;
if ~isempty(mposU) %diffusion of mRNA
	mposU=mposU+random('Normal',0,sqrt(2*dm*dt),[1,length(mposU)]);
end
if ~isempty(pposU) %diffusion of protein
	pposU=pposU+random('Normal',0,sqrt(2*dp*dt),[1,length(pposU)]);
end
if rand < length(pposU)*p2*dt %determine if degradation P -> 0 takes place
    pposU(randi(length(pposU))) = []; %remove random protein molecule
end
mCyto=mpos(mpos>r); %select mRNA molecules in cytosol
if rand < length(mCyto)*p1*dt %determine if translation M -> M + P takes place
    pposU = [ppos mCyto(randi(length(mCyto)))]; %add protein molecule at some position as a randomly chosen mRNA molecule in cytosol.
end
for i=1:length(mposU) %reflect positions of mRNA molecules
    mposU(i)=mReflect(mposU(i));
end
for i=1:length(pposU) %reflect positions of protein molecules
    pposU(i)=mReflect(pposU(i));
end

function ref=mReflect(x) %reflect particles back into [0,1] interval
if x<0
    ref=-mod(x,-1);
elseif x>1
    ref=1-mod(x,1);
else 
    ref=x;
end


%%%%%%%%%%%%%%%%%%%%%%%%%%%%%%%%%%%%%%%%%%%%%%%%%%%%%%%%%%%%%%%%%%%%%%%%%
% Compute loglikelihood

function [lh,kp,varp]=logLikelihood(data,r,n,dm,dp,m1,m2,p1,p2,p3,s2,drt)

lh=0;
km=zeros(1,n);
kp=zeros(1,n);
varp=zeros(n);

if r<=0 || dm<=0 ||  dp<=0 || m1 <=0 || m2<=0 || p1<=0 || p2<=0
    lh = -1e10;
else
    for i=1:length(data)
        k=[km kp reshape(varp,1,n^2)]';
        res1=solveSPDE(r,n,dm,dp,m1,m2,p1,p2,p3,s2,k,drt);
        res=res1.y(:,end)';
        km=res(1:n);
        kp=res(n+1:2*n);
        varp=reshape(res(2*n+1:n*(n+2))',n,n);
        [lh,kp,varp]=laplaceApprox(data{i},n,lh,kp,varp);
    end
end

%%%%%%%%%%%%%%%%%%%%%%%%%%%%%%%%%%%%%%%%%%%%%%%%%%%%%%%%%%%%%%%%%%%%%%%%%
% Lapplace approximation

function [lh,max,sig]=laplaceApprox(data,n,loglh,mu,E)

if isempty(data)
    bins=zeros(1,n);    
else
    bins=histc(data, 0:1/n:1);
    bins(end)=[];
end 
Einv=inv(E);
 options = optimoptions('fminunc','Algorithm','trust-region','GradObj','on','Display','off','MaxFunEvals', n*1000, 'MaxIter', 4000);
[max ,fval,exitflag,output] = fminunc(@(v) laplaceMinuslogLHcontributionAndGrad(v,bins,n,mu,Einv),mu,options);
sig=-inv(laplaceLogPosteriorHesse(max,bins,n,mu,Einv));
lh=laplacelogLHcontribution(max,bins,n,mu,Einv);
lh=loglh+lh;

function res=laplacelogLHcontribution(c,bins,n,mu,Einv)
if sum(c<0)>0
res= -1e20;
else
res=  - 1/n*sum(c) + bins*log(c)' -1/2*(c-mu)*Einv*(c-mu)';  % +log(det(Einv)/(2*pi)^n)/2
end
function res=laplaceLogPosteriorHesse(c,bins,n,mu,Einv)
meas=bins.*c.^(-2);
regul=(sum(abs(meas))+sum(abs(diag(Einv))))/(n*1000);
res= -diag(meas)-Einv-regul*eye(n);

function [mlh,mgrad]=laplaceMinuslogLHcontributionAndGrad(c,bins,n,mu,Einv)
if sum(c<0)>0
mlh= 1e20;
mgrad=-ones(1,n);
else
mlh= -( - 1/n*sum(c) + bins*log(c)' -1/2*(c-mu)*Einv*(c-mu)');
mgrad= - (-1/n.*ones(1,n) + bins.*c.^(-1) - (c-mu)*Einv);
end


%%%%%%%%%%%%%%%%%%%%%%%%%%%%%%%%%%%%%%%%%%%%%%%%%%%%%%%%%%%%%%%%%%%%%%%%%
%Solve SPDE for intensity by basis projection

function sol=solveSPDE(r,n,dm,dp,m1,m2,p1,p2,p3,s2,ini,tf)
sol = ode45(@(t,k)ode(r,n,dm,dp,m1,m2,p1,p2,p3,s2,k),[0 tf],ini);

function dk = ode(r,n,dm,dp,m1,m2,p1,p2,p3,s2,k)
lapM=laplaceMat(n);
km=k(1:n);    
kp=k(n+1:2*n);
EE=k(2*n+1:n*(n+2))'; 
pEE=reshape(EE',n,n);
dkm = dm.*lapM*km - m2.*km + n*m1/r.*constInputVec(r,n)' ;
dkp = dp.*lapM*kp - p2.*kp + n*p1.*constInputMat(r,n)*km ;
J=dp.*laplaceMat(n)-p2.*eye(n);

diagnoise=(1/n*ones(1,n)-constInputVec(r,n)).*kp';
noisemat=diag(diagnoise);

D=n^2*(p1*noisemat+(0.01/n^2 + s2/100*p1*sum(diagnoise)/n)*eye(n));
dEE=J*pEE + pEE*J'+D;
dEList=dEE(:);
dk=[dkm' dkp' dEList']';

function rr=constInputVec(b,n)
one=floor(n*b);
overlap=mod(b,1/n);
zero=n-one-1;
rr=1/n.*[ones(1,one) n*overlap zeros(1,zero)];

function ll=constInputMat(r,n)
ll = diag(1/n*ones(1,n)-constInputVec(r,n));

function ll=laplaceMat(n)
ll=n^2.*(diag(-1.*[1 2.*ones(1,n-2) 1])+diag(ones(n-1,1),1)+diag(ones(n-1,1),-1));


   
