# Supplementary material for: Cox process representation and inference for stochastic reaction–diffusion processes
Source: Nat Commun. 2016 May 25;7:11729. doi: 10.1038/ncomms11729 (PMC4894951; doi:10.1038/ncomms11729)
Supplement: Supplementary Dataset 3 — Matlab code performing parameter inference for one simulated data set for the SIRS system. [file ncomms11729-s4.txt]

% Parameter inference for the SIRS system
% We consider a system in the [0,1]x[0,1] square with reactions
% I + S -> I + I  - rate constant: inf , reaction range: diam
% I -> R  -  rate constant: rec
% R ->S  -  rate constant: sus
% other parameters:
% d: diffusion constant for all species
%%%%%%%%%%%%%%%%%%%%%%%%%%%%%%%%%%%%%%%%%%%%%%%%%%%%%%%%%%%%%%%%%%%%%%%%
% Executing the function "[logLH,pars]=inference_SIRS_system()" performs parameter inference 
% for one simualted data set by optimising the loglikelihood. The latter is obtained by use of the function
% "brownian_simulator_SIRS_system()". The optimised value of the
% loglikelihood and the optimised parameters are returned.


function [logLH,pars]=inference_SIRS_system()

rng('shuffle')

% define system parameters:
d=0.001; 
inf=100; 
diam=0.01; 
rec=0.02;  
sus=0.2; 

kmac=inf*diam^2/2; % initial guess for the bimolecular reaction rate of the model

%method paramters:
dt=1e-4;
drt=1;
points=40; %number of measurement points
n=10; %number of discretisation intervals in each spatial dimenstion, i.e., n^2 basis functions

%initial point configuration:
SiniTot=200;
SiniSim=rand(SiniTot,2);
IiniSim=[1/(2*n) 1/(2*n)];
RiniSim=[];

%initial condition of intensity fields:
SiniProj = SiniTot*ones(1,n^2);
IiniProj = n^2*[1 zeros(1,n^2-1)];
RiniProj = zeros(1,n^2);
ini= [SiniProj IiniProj RiniProj];

%simulate data:
tic
[ZS,ZI,ZR]=brownian_simulator_SIRS_system(SiniSim,IiniSim,RiniSim,d,inf,diam,rec,sus,dt,drt,points);
toc
   
%inference:
tic
[pars,negLogLH]=fminsearch(@(x)-logLikelihood(ZS,ZI,ZR,n,x(1),x(2),x(3),x(4),ini,drt),[(1.5*rand+1/2)*d (1.5*rand+1/2)*kmac (1.5*rand+1/2)*rec (1.5*rand+1/2)*sus],optimset('MaxFunEvals', 2*2000));
toc

logLH=-negLogLH;


%%%%%%%%%%%%%%%%%%%%%%%%%%%%%%%%%%%%%%%%%%%%%%%%%%%%%%%%%%%%%%%%%%%%%%%%%
% Brownian dynamics simulator
% simulate a single trajectory of SIRS system system via Brownian
% dynamics and return positions of particles at discrete time points
% dt: time discretisation for Brownian simulation
% drt: interval of measurement time points
% steps: number of measuremnt time points

function [ZS,ZI,ZR]=brownian_simulator_SIRS_system(Sini,Iini,Rini,d,inf,diam,rec,sus,dt,drt,steps)

S=Sini;
I=Iini;
R=Rini;

i=1; %Initialise counter

ZS=[]; %output
ZI=[];
ZR=[];

diff=sqrt(2*d*dt);

while i*dt<=drt*steps
    
    if isempty(I)
        S=Sini;
        I=Iini;
        R=Rini;
        i=1;
        ZS=[];
        ZI=[];
        ZR=[];    
    end

    if ~isempty(S)
        S=S+random('Normal',0,diff,size(S));
    end
    if ~isempty(I)
        I=I+random('Normal',0,diff, size(I));
    end
    if ~isempty(R)
        R=R+random('Normal',0,diff,size(R));
    end
    
    S=arrayfun(@(x) reflect(x),S); %Impose reflecting boundary conditions
    I=arrayfun(@(x) reflect(x),I); 
    R=arrayfun(@(x) reflect(x),R);
    
    if ~isempty(I) && ~isempty(S)
        D = squeeze(sqrt(sum(bsxfun(@(a,b) abs(a-b),I,permute(S,[3 2 1])).^2,2))); %Distance matrix for all particles of type I from type S
    
        if length(I(:,1))==1  %if I has only one particle, i.e. only one row, Matlab swaps the indices of D corresponding to I and S. We thus transpose D in that case.
            D=D';
        end
    
    %bimolecular reaction I + S -> I + I
        [row,col]=find(D<diam);
        if sum(col)>=1
            for j=length(col):-1:1
                reacted=[];
                if rand<inf*dt
                   if col(j)>length(S(:,1))
                       'Error1 : col(j)>length(S(:,1))'
                   end
                   reacted = [reacted col(j)];                  
                end
            end
            I=[I; S(reacted,:)];
            S(reacted,:) = []; 
            if length(unique(reacted))<length(reacted)
                'Error2 : Same S reacted twice'
            end
        end
                 
    end
    
    % This section performs the reation I->R with rate rec (recovery)
    if ~isempty(I)
        if rand < length(I(:,1))*rec*dt
            ind = randi(length(I(:,1)));
            R = [R; I(ind,:)];
            I(ind,:) = [];
        end
    end   
    % This section performs the reation R->S with rate sus (susceptible) 
    if ~isempty(R)
        if rand < length(R(:,1))*sus*dt
            ind = randi(length(R(:,1)));
            S = [S; R(ind,:)];
            R(ind,:) = [];
        end
    end
    
    if mod(i*dt,drt)==0         %store results in Z's
        ZS{round(i*dt/drt)}=S;
        ZI{round(i*dt/drt)}=I;
        ZR{round(i*dt/drt)}=R;
        
    end     
    i=i+1;
end

function ref=reflect(a)
if a<0
    ref=-mod(a,-1);
elseif a>1
    ref=1-mod(a,1);
else 
    ref=a;
end


%%%%%%%%%%%%%%%%%%%%%%%%%%%%%%%%%%%%%%%%%%%%%%%%%%%%%%%%%%%%%%%%%%%%%%%%%
% Compute loglikelihood

function lh=logLikelihood(Sdata,Idata,Rdata,n,d,kmac,rec,sus,ini,drt)

if d>0 && kmac>0 && rec>0 && sus>0
steps=length(Sdata);
sol=solvePDE(n,d,kmac,rec,sus,ini,steps*drt);
x=linspace(drt,steps*drt,steps);
evs=deval(sol,x);
Sresp=evs(1:n^2,:); % for measurements of S
Iresp=evs(n^2+1:2*n^2,:); % for measurements of I
Rresp=evs(2*n^2+1:3*n^2,:); % for measurements of R
lh=sum(arrayfun(@(i) logMeasLH(Sdata{i},Sresp(:,i)'), 1:length(Sdata)));
lh=lh + sum(arrayfun(@(i) logMeasLH(Idata{i},Iresp(:,i)'), 1:length(Idata)));
lh=lh + sum(arrayfun(@(i) logMeasLH(Rdata{i},Rresp(:,i)'), 1:length(Rdata)));                          
else
lh=-1e10;
end

function val=logMeasLH(points,ks)
if isempty(points)
    val=-sum(ks)/length(ks);
else
    val=mapOnPoints(points,ks)-sum(ks)/length(ks);
end

function ar=mapOnPoints(points,ks)
ar=0;
for i=1:length(points(:,1))
    ar = ar + log(evaluateProjSIR(points(i,1),points(i,2),sqrt(length(ks)),ks));
end

function r=evaluateProjSIR(x,y,n,ks)
xc=ceil(x*n);
yc=ceil(y*n);
r=ks(n*(yc-1)+xc);


%%%%%%%%%%%%%%%%%%%%%%%%%%%%%%%%%%%%%%%%%%%%%%%%%%%%%%%%%%%%%%%%%%%%%%%%%
%Solve PDE for intensity by basis projection

function sol=solvePDE(n,d,kmac,rec,sus,ini,tf)
lapl = laplaceMat(n);
sol = ode45(@(t,c)ode(n,d,kmac,rec,sus,c,lapl),[0 tf],ini);

function dk = ode(n,d,k,r,s,c,lap)
cS=c(1:n^2);    
cI=c(n^2+1:2*n^2);  
cR=c(2*n^2+1:3*n^2);

dcS = d.*lap*cS - k.*cS.*cI + s.*cR ;
dcI = d.*lap*cI + k.*cS.*cI - r.*cI ;
dcR = d.*lap*cR + r.*cI - s.*cR ;
dk=[dcS' dcI' dcR']';

function ll=laplaceMat(n)
diag1= -1.*[2 3.*ones(1,n-2) 2];
diag2= -1.*[3 4.*ones(1,n-2) 3];
diagonal=[diag1 repmat(diag2,1,n-2) diag1];
offdiag= repmat([0 ones(1,n-1)],1,n);
offdiag(1)=[];
ll=n^2*(diag(diagonal)+diag(offdiag,1)+diag(offdiag,-1)+diag(ones(n^2-n,1),n)+diag(ones(n^2-n,1),-n));
