# Supplementary material for: Cox process representation and inference for stochastic reaction–diffusion processes
Source: Nat Commun. 2016 May 25;7:11729. doi: 10.1038/ncomms11729 (PMC4894951; doi:10.1038/ncomms11729)
Supplement: Supplementary Dataset 4 — Matlab code performing parameter inference for one embryo. [file ncomms11729-s5.txt]

% Perform inference for the Bicoid system of the Drosophilia embryo. 
%
% We used the Bicoid data available from the FlyEx database, 
% http://urchin.spbcas.ru/flyex/. We used the Bicoid data at cleavage 
% stage 13 which is available for seventeen embryos. From this data we 
% extracted a small tube around the major axis of the embryos. The 
% tube was chosen to be 20% of the full extension of the embryos. The data
% consits of fluerescence data which we rounded to the closest integer, say 
% N, and then produced N entries at that location, corresponding to N 
% protein particles at that location. The
% obtained values are saved in a text file with one column
% These data sets need to be imported in the "importdata()" function below.
% As an example the file name "data_embroy1.txt" is given. 
%
% Executing the function "inference_bicoid_system()" performs parameter inference
% for the imported data set by maximising the loglikelihood. It returns
% the maximised loglikelihood value and the optimised parameters.

function [logLH,pars]=inference_bicoid_system()

rng('shuffle')

data=[];
data{1} = importdata(strcat('data_embroy1.txt'))'; %import data of a single embryo

% initial conditions for parameters 
r=0.3; %range of Bicoid creation
dmm1m2=0.0249; %diffusion constant x creation rate / decay rate 
m1m2=length(data{1}); %creation rate / decay rate 

drt=100; %final time point. Choose large enough to ensure solution approached steady state
n=20; % number of basis functions

%optimise loglikelihood with respect to the parameters of the model
[pars,negLogLH] = fminsearch(@(x)-logLikelihood(data,0,x(1),n,x(2),x(3),1,drt),[r dmm1m2 m1m2],optimset('MaxFunEvals', 4*2000,'MaxIter',4*2000));

logLH=-negLogLH;


%Compute the loglikelihood of the data
function lh=logLikelihood(data,a,b,n,dd,c1,c2,dt)

if b>0
    sol=solvePDE(b,n,dd,c1,c2,zeros(1,n)', length(data)*dt);
    lh=sum(arrayfun(@(i)logMeasLH(data{i},deval(sol,i*dt)'), 1:length(data)));
else
    lh=-1e10;
end

%loglikelihood for one data time point and given basis projection
%coefficients ks
function val=logMeasLH(points,ks)
if isempty(points)
    val = 1;
else
    val=mapOnPoints(points,ks);
    val=sum(val)-sum(ks)/length(ks);
end

function ar=mapOnPoints(points,ks)
ar=arrayfun(@(pp) log(evaluateProj(pp,length(ks),ks)), points);

%evaluate basis projection at a fixed point for given coefficients ks
function r=evaluateProj(x,n,ks)
hist=histc(x, 0:1/n:1);
hist(end)=[];
r=ks*hist';


function mean=solvePDE(b,n,d,c1,c2,mu,dt)
solMean = ode45(@(t,k)odeMean(b,n,d,c1,c2,k),[0 dt],mu);
mean = solMean;

function dmu = odeMean(b,n,d,c1,c2,mu)
dmu = d.*laplaceMat(n)*mu - c2.*mu + n*c1/b.*constInputVec(b,n)' ;

function ll=laplaceMat(n)
ll=n^2.*(diag(-1.*[1 2.*ones(1,n-2) 1])+diag(ones(n-1,1),1)+diag(ones(n-1,1),-1));

function rr=constInputVec(b,n)
one=floor(n*b);
overlap=mod(b,1/n);
zero=n-one-1;
rr=1/n.*[ones(1,one) n*overlap zeros(1,zero)];
